# Supplementary material for: Inferring immune‐associated signatures based on a co‐expression network in Guillain‐Barré syndrome
Source: Cell Prolif. 2019 May 16;52(4):e12634. doi: 10.1111/cpr.12634 (PMC6668984; doi:10.1111/cpr.12634)
Supplement: Supplementary file 3 [file CPR-52-e12634-s003.xlsx]

## Sheet: module1
Term	Overlap	P-value	Adjusted P-value	Z-score	Combined Score	Genes
Measles_Homo sapiens_hsa05162	6/136	6.03701e-09	5.8559e-07	-1.85808	35.1648	HSPA8;IFNGR2;STAT3;FYN;NFKB1;HSPA1A
Toxoplasmosis_Homo sapiens_hsa05145	5/118	1.59546e-07	7.73798e-06	-1.90296	29.7831	HSPA8;IFNGR2;STAT3;NFKB1;HSPA1A
Transcriptional misregulation in cancer_Homo sapiens_hsa05202	5/180	1.2991e-06	4.20043e-05	-1.70263	23.0772	CEBPB;NCOR1;ZBTB16;FOXO1;NFKB1
Insulin resistance_Homo sapiens_hsa04931	4/109	5.66101e-06	0.00013728	-1.78198	21.5297	CREB1;STAT3;FOXO1;NFKB1
Osteoclast differentiation_Homo sapiens_hsa04380	4/132	1.20928e-05	0.0002346	-1.76062	19.9353	CREB1;IFNGR2;FYN;NFKB1
Acute myeloid leukemia_Homo sapiens_hsa05221	3/57	3.25242e-05	0.000421897	-1.79429	18.5414	ZBTB16;STAT3;NFKB1
Influenza A_Homo sapiens_hsa05164	4/175	3.66299e-05	0.000421897	-1.78807	18.2645	HSPA8;IFNGR2;NFKB1;HSPA1A
Legionellosis_Homo sapiens_hsa05134	3/55	2.92033e-05	0.000421897	-1.70952	17.8494	HSPA8;NFKB1;HSPA1A
Tuberculosis_Homo sapiens_hsa05152	4/178	3.91451e-05	0.000421897	-1.60938	16.3324	CEBPB;CREB1;IFNGR2;NFKB1
Longevity regulating pathway - multiple species_Homo sapiens_hsa04213	3/64	4.60816e-05	0.000425715	-1.67645	16.7395	HSPA8;FOXO1;HSPA1A
Inflammatory bowel disease (IBD)_Homo sapiens_hsa05321	3/65	4.82769e-05	0.000425715	-1.58611	15.7636	IFNGR2;STAT3;NFKB1
Epstein-Barr virus infection_Homo sapiens_hsa05169	4/202	6.40677e-05	0.000517881	-1.67633	16.1859	HSPA8;STAT3;NFKB1;HSPA1A
Antigen processing and presentation_Homo sapiens_hsa04612	3/77	8.01601e-05	0.000598118	-1.40083	13.2119	HSPA8;CREB1;HSPA1A
Prostate cancer_Homo sapiens_hsa05215	3/89	0.000123388	0.000854901	-1.5908	14.3175	CREB1;FOXO1;NFKB1
Longevity regulating pathway - mammal_Homo sapiens_hsa04211	3/94	0.000145122	0.000938452	-1.51605	13.3987	CREB1;FOXO1;NFKB1
AGE-RAGE signaling pathway in diabetic complications_Homo sapiens_hsa04933	3/101	0.000179525	0.00102435	-1.60446	13.8388	STAT3;FOXO1;NFKB1
Estrogen signaling pathway_Homo sapiens_hsa04915	3/99	0.000169207	0.00102435	-1.50163	13.0407	HSPA8;CREB1;HSPA1A
HIF-1 signaling pathway_Homo sapiens_hsa04066	3/103	0.000190243	0.0010252	-1.38603	11.8744	IFNGR2;STAT3;NFKB1
TNF signaling pathway_Homo sapiens_hsa04668	3/110	0.000231008	0.00117936	-1.43001	11.9736	CEBPB;CREB1;NFKB1
Spliceosome_Homo sapiens_hsa03040	3/134	0.000412564	0.00200093	-1.32827	10.3514	HSPA8;HNRNPU;HSPA1A
Hepatitis B_Homo sapiens_hsa05161	3/146	0.00053007	0.00244842	-1.42659	10.76	CREB1;STAT3;NFKB1
Prion diseases_Homo sapiens_hsa05020	2/35	0.000672309	0.00296427	-0.638062	4.66091	FYN;HSPA1A
Pathways in cancer_Homo sapiens_hsa05200	4/397	0.00084254	0.00355332	-1.52252	10.7781	ZBTB16;STAT3;FOXO1;NFKB1
Cocaine addiction_Homo sapiens_hsa05030	2/49	0.00131647	0.00532074	-0.825539	5.47564	CREB1;NFKB1
Viral carcinogenesis_Homo sapiens_hsa05203	3/205	0.00141544	0.00549191	-1.37183	8.99961	CREB1;STAT3;NFKB1
Pathogenic Escherichia coli infection_Homo sapiens_hsa05130	2/55	0.00165576	0.00617725	-0.813524	5.2094	NCL;FYN
Pancreatic cancer_Homo sapiens_hsa05212	2/66	0.00237422	0.00852959	-1.05017	6.34625	STAT3;NFKB1
MAPK signaling pathway_Homo sapiens_hsa04010	3/255	0.00263669	0.00877645	-1.31037	7.78131	HSPA8;NFKB1;HSPA1A
HTLV-I infection_Homo sapiens_hsa05166	3/258	0.0027254	0.00877645	-1.21858	7.19589	CREB1;NFKB1;ETS2
Prolactin signaling pathway_Homo sapiens_hsa04917	2/72	0.00281787	0.00877645	-0.960117	5.63759	STAT3;NFKB1
Adipocytokine signaling pathway_Homo sapiens_hsa04920	2/70	0.00266597	0.00877645	-0.88174	5.22624	STAT3;NFKB1
Leishmaniasis_Homo sapiens_hsa05140	2/73	0.00289532	0.00877645	-0.848355	4.95835	IFNGR2;NFKB1
Salmonella infection_Homo sapiens_hsa05132	2/86	0.00399215	0.0117345	-0.772122	4.26476	IFNGR2;NFKB1
Glucagon signaling pathway_Homo sapiens_hsa04922	2/101	0.00546116	0.0155754	-0.992054	5.16869	CREB1;FOXO1
T cell receptor signaling pathway_Homo sapiens_hsa04660	2/104	0.00578055	0.0155754	-0.912711	4.70344	FYN;NFKB1
Chagas disease (American trypanosomiasis)_Homo sapiens_hsa05142	2/104	0.00578055	0.0155754	-0.908634	4.68242	IFNGR2;NFKB1
Cholinergic synapse_Homo sapiens_hsa04725	2/111	0.00655838	0.0171936	-1.03316	5.19369	CREB1;FYN
Thyroid hormone signaling pathway_Homo sapiens_hsa04919	2/118	0.00738129	0.0188417	-0.868741	4.26448	NCOR1;FOXO1
Sphingolipid signaling pathway_Homo sapiens_hsa04071	2/120	0.00762458	0.0189637	-0.799939	3.9008	FYN;NFKB1
AMPK signaling pathway_Homo sapiens_hsa04152	2/124	0.008122	0.0196958	-0.794163	3.82245	CREB1;FOXO1
FoxO signaling pathway_Homo sapiens_hsa04068	2/133	0.0092933	0.0214631	-0.809688	3.78809	STAT3;FOXO1
Hepatitis C_Homo sapiens_hsa05160	2/133	0.0092933	0.0214631	-0.785854	3.67659	STAT3;NFKB1
Natural killer cell mediated cytotoxicity_Homo sapiens_hsa04650	2/135	0.00956329	0.021573	-0.779201	3.62315	IFNGR2;FYN
Jak-STAT signaling pathway_Homo sapiens_hsa04630	2/158	0.0129154	0.0284727	-0.8376	3.643	IFNGR2;STAT3
Protein processing in endoplasmic reticulum_Homo sapiens_hsa04141	2/169	0.0146753	0.0316334	-0.763895	3.22485	HSPA8;HSPA1A
Chemokine signaling pathway_Homo sapiens_hsa04062	2/187	0.0177654	0.0366648	-0.735003	2.96243	STAT3;NFKB1
Herpes simplex infection_Homo sapiens_hsa05168	2/185	0.0174094	0.0366648	-0.704628	2.85427	IFNGR2;NFKB1
cAMP signaling pathway_Homo sapiens_hsa04024	2/199	0.0199662	0.0403483	-0.729711	2.85588	CREB1;NFKB1

## Sheet: module 2
Term	Overlap	P-value	Adjusted P-value	Z-score	Combined Score	Genes
Oocyte meiosis_Homo sapiens_hsa04114	4/123	1.30006e-06	0.000132607	-1.88375	25.5307	YWHAE;PPP1CC;YWHAZ;IGF1R
Epstein-Barr virus infection_Homo sapiens_hsa05169	4/202	9.34073e-06	0.000476377	-1.92334	22.2744	YWHAE;AKT1;TNFAIP3;YWHAZ
PI3K-Akt signaling pathway_Homo sapiens_hsa04151	4/341	7.26078e-05	0.00124209	-1.96333	18.7114	YWHAE;AKT1;YWHAZ;IGF1R
TNF signaling pathway_Homo sapiens_hsa04668	3/110	5.63808e-05	0.00124209	-1.83387	17.9415	AKT1;TNFAIP3;MAP3K5
HIF-1 signaling pathway_Homo sapiens_hsa04066	3/103	4.63344e-05	0.00124209	-1.78958	17.8593	AKT1;ENO1;IGF1R
Neurotrophin signaling pathway_Homo sapiens_hsa04722	3/120	7.30641e-05	0.00124209	-1.75225	16.6888	YWHAE;AKT1;MAP3K5
Hippo signaling pathway_Homo sapiens_hsa04390	3/153	0.000150204	0.00218869	-1.59215	14.0165	YWHAE;PPP1CC;YWHAZ
Proteoglycans in cancer_Homo sapiens_hsa05205	3/203	0.00034533	0.00391374	-1.80627	14.3978	PPP1CC;AKT1;IGF1R
Focal adhesion_Homo sapiens_hsa04510	3/202	0.000340368	0.00391374	-1.74599	13.9426	PPP1CC;AKT1;IGF1R
MAPK signaling pathway_Homo sapiens_hsa04010	3/255	0.000671957	0.00623087	-1.74319	12.7346	MAP3K2;AKT1;MAP3K5
Pathogenic Escherichia coli infection_Homo sapiens_hsa05130	2/55	0.000661535	0.00623087	-1.48713	10.8872	TUBB;YWHAZ
Glioma_Homo sapiens_hsa05214	2/65	0.000922897	0.00724119	-1.67123	11.6786	AKT1;IGF1R
Longevity regulating pathway - multiple species_Homo sapiens_hsa04213	2/64	0.000894858	0.00724119	-1.60056	11.2341	AKT1;IGF1R
Melanoma_Homo sapiens_hsa05218	2/71	0.00109995	0.00801395	-1.51545	10.324	AKT1;IGF1R
Prostate cancer_Homo sapiens_hsa05215	2/89	0.00172094	0.010971	-1.52973	9.73655	AKT1;IGF1R
Gap junction_Homo sapiens_hsa04540	2/88	0.00168294	0.010971	-1.38582	8.85155	MAP3K2;TUBB
Longevity regulating pathway - mammal_Homo sapiens_hsa04211	2/94	0.00191706	0.0115024	-1.4579	9.12203	AKT1;IGF1R
Progesterone-mediated oocyte maturation_Homo sapiens_hsa04914	2/98	0.00208127	0.0117939	-1.46468	9.04406	AKT1;IGF1R
Insulin resistance_Homo sapiens_hsa04931	2/109	0.00256609	0.0137759	-1.38437	8.25826	PPP1CC;AKT1
Platelet activation_Homo sapiens_hsa04611	2/122	0.00320119	0.0146561	-1.38847	7.97571	PPP1CC;AKT1
Sphingolipid signaling pathway_Homo sapiens_hsa04071	2/120	0.00309915	0.0146561	-1.28742	7.43693	AKT1;MAP3K5
AMPK signaling pathway_Homo sapiens_hsa04152	2/124	0.00330481	0.0146561	-1.25482	7.16802	AKT1;IGF1R
Cell cycle_Homo sapiens_hsa04110	2/124	0.00330481	0.0146561	-1.17704	6.72371	YWHAE;YWHAZ
Dopaminergic synapse_Homo sapiens_hsa04728	2/129	0.00357069	0.0151498	-1.2804	7.21503	PPP1CC;AKT1
Apoptosis_Homo sapiens_hsa04210	2/140	0.00418974	0.0151498	-1.26727	6.93845	AKT1;MAP3K5
Measles_Homo sapiens_hsa05162	2/136	0.00395923	0.0151498	-1.22746	6.78995	AKT1;TNFAIP3
FoxO signaling pathway_Homo sapiens_hsa04068	2/133	0.00379039	0.0151498	-1.21632	6.7813	AKT1;IGF1R
Insulin signaling pathway_Homo sapiens_hsa04910	2/139	0.00413154	0.0151498	-1.13304	6.21935	PPP1CC;AKT1
Signaling pathways regulating pluripotency of stem cells_Homo sapiens_hsa04550	2/142	0.0043073	0.0151498	-1.13037	6.15762	AKT1;IGF1R
Hepatitis B_Homo sapiens_hsa05161	2/146	0.00454699	0.0153629	-1.19719	6.45677	AKT1;YWHAZ
Adrenergic signaling in cardiomyocytes_Homo sapiens_hsa04261	2/148	0.00466913	0.0153629	-1.10976	5.95583	PPP1CC;AKT1
Non-alcoholic fatty liver disease (NAFLD)_Homo sapiens_hsa04932	2/151	0.00485517	0.0154759	-1.16235	6.19267	AKT1;MAP3K5
cGMP-PKG signaling pathway_Homo sapiens_hsa04022	2/167	0.00590454	0.0182504	-1.11066	5.69993	PPP1CC;AKT1
cAMP signaling pathway_Homo sapiens_hsa04024	2/199	0.00828577	0.0248573	-1.09158	5.23218	PPP1CC;AKT1
Viral carcinogenesis_Homo sapiens_hsa05203	2/205	0.00877322	0.0255677	-1.11744	5.29228	YWHAE;YWHAZ
Rap1 signaling pathway_Homo sapiens_hsa04015	2/211	0.00927336	0.0262745	-1.0819	5.06394	AKT1;IGF1R
Ras signaling pathway_Homo sapiens_hsa04014	2/227	0.0106684	0.0294101	-1.07742	4.892	AKT1;IGF1R

## Sheet: module 3
Term	Overlap	P-value	Adjusted P-value	Z-score	Combined Score	Genes
RNA transport_Homo sapiens_hsa03013	3/172	0.000167783	0.00431093	-1.86716	16.2309	MAGOH;TPR;EIF4A3
Epstein-Barr virus infection_Homo sapiens_hsa05169	3/202	0.000269433	0.00431093	-1.92334	15.8083	FGR;CDKN1B;YWHAQ
mRNA surveillance pathway_Homo sapiens_hsa03015	2/91	0.00154586	0.0164891	-1.67119	10.8162	MAGOH;EIF4A3
Hepatitis B_Homo sapiens_hsa05161	2/146	0.0039161	0.0208859	-1.80892	10.0262	CDKN1B;YWHAQ
Cell cycle_Homo sapiens_hsa04110	2/124	0.0028442	0.0208859	-1.65736	9.71622	CDKN1B;YWHAQ
Spliceosome_Homo sapiens_hsa03040	2/134	0.0033113	0.0208859	-1.69802	9.6964	MAGOH;EIF4A3
Viral carcinogenesis_Homo sapiens_hsa05203	2/205	0.00757067	0.0346088	-1.82971	8.93536	CDKN1B;YWHAQ
Endocytosis_Homo sapiens_hsa04144	2/259	0.0118601	0.0474402	-1.78973	7.9367	USP8;KIF5B

## Sheet: module 4
Term	Overlap	P-value	Adjusted P-value	Z-score	Combined Score	Genes
Tight junction_Homo sapiens_hsa04530	4/139	2.74018e-07	2.16474e-05	-1.69716	25.6442	PRKCG;TJP1;OCLN;SRC
Gap junction_Homo sapiens_hsa04540	3/88	6.78325e-06	0.000267939	-1.77184	21.0868	PRKCG;TJP1;SRC
Proteoglycans in cancer_Homo sapiens_hsa05205	3/203	8.27372e-05	0.00183268	-1.96157	18.4385	PRKCG;SRC;SDC2
Rap1 signaling pathway_Homo sapiens_hsa04015	3/211	9.27939e-05	0.00183268	-1.88598	17.5116	PRKCG;SRC;GRIN1
VEGF signaling pathway_Homo sapiens_hsa04370	2/61	0.000324911	0.00398744	-1.86942	15.0151	PRKCG;SRC
Amphetamine addiction_Homo sapiens_hsa05031	2/67	0.000392006	0.00398744	-1.79671	14.0938	PRKCG;GRIN1
Long-term potentiation_Homo sapiens_hsa04720	2/66	0.000380393	0.00398744	-1.7166	13.5171	PRKCG;GRIN1
Epithelial cell signaling in Helicobacter pylori infection_Homo sapiens_hsa05120	2/68	0.000403791	0.00398744	-1.7004	13.288	TJP1;SRC
Adherens junction_Homo sapiens_hsa04520	2/74	0.0004781	0.00419666	-1.60184	12.2471	TJP1;SRC
ErbB signaling pathway_Homo sapiens_hsa04012	2/87	0.000660182	0.00485044	-1.63257	11.9553	PRKCG;SRC
GABAergic synapse_Homo sapiens_hsa04727	2/88	0.000675377	0.00485044	-1.55423	11.3462	PRKCG;SRC
Inflammatory mediator regulation of TRP channels_Homo sapiens_hsa04750	2/98	0.000836619	0.00508407	-1.66358	11.7884	PRKCG;SRC
Circadian entrainment_Homo sapiens_hsa04713	2/95	0.000786477	0.00508407	-1.62505	11.6158	PRKCG;GRIN1
Glutamatergic synapse_Homo sapiens_hsa04724	2/114	0.00112951	0.0059714	-1.58242	10.7382	PRKCG;GRIN1
Thyroid hormone signaling pathway_Homo sapiens_hsa04919	2/118	0.0012094	0.0059714	-1.4591	9.80172	PRKCG;SRC
Leukocyte transendothelial migration_Homo sapiens_hsa04670	2/118	0.0012094	0.0059714	-1.36724	9.18464	PRKCG;OCLN
Hepatitis B_Homo sapiens_hsa05161	2/146	0.00184239	0.00808604	-1.50305	9.46426	PRKCG;SRC
Cell adhesion molecules (CAMs)_Homo sapiens_hsa04514	2/142	0.00174411	0.00808604	-1.34062	8.51499	OCLN;SDC2
Oxytocin signaling pathway_Homo sapiens_hsa04921	2/158	0.00215278	0.00895102	-1.50055	9.21484	PRKCG;SRC
Calcium signaling pathway_Homo sapiens_hsa04020	2/180	0.00278186	0.0109883	-1.47892	8.70293	PRKCG;GRIN1
Focal adhesion_Homo sapiens_hsa04510	2/202	0.00348758	0.0131199	-1.4191	8.03003	PRKCG;SRC
Ras signaling pathway_Homo sapiens_hsa04014	2/227	0.00438099	0.0157317	-1.4654	7.95783	PRKCG;GRIN1

## Sheet: module 5
Term	Overlap	P-value	Adjusted P-value	Z-score	Combined Score	Genes
Chemokine signaling pathway_Homo sapiens_hsa04062	5/187	3.70793e-09	3.07758e-07	-1.92817	37.4311	STAT1;PRKCD;CXCR4;ARRB2;RAF1
Jak-STAT signaling pathway_Homo sapiens_hsa04630	4/158	2.56088e-07	1.06276e-05	-1.90533	28.9186	STAT1;PTPN6;RAF1;JAK1
Pancreatic cancer_Homo sapiens_hsa05212	3/66	1.89961e-06	5.25559e-05	-1.93692	25.5167	STAT1;RAF1;JAK1
Leishmaniasis_Homo sapiens_hsa05140	3/73	2.57852e-06	5.35042e-05	-1.77744	22.8727	STAT1;PTPN6;JAK1
Fc gamma R-mediated phagocytosis_Homo sapiens_hsa04666	3/93	5.35964e-06	8.89701e-05	-1.74692	21.2018	PTPRC;PRKCD;RAF1
T cell receptor signaling pathway_Homo sapiens_hsa04660	3/104	7.50579e-06	0.00010383	-1.74268	20.5634	PTPRC;PTPN6;RAF1
Pathways in cancer_Homo sapiens_hsa05200	4/397	1.00504e-05	0.000119169	-1.94962	22.436	STAT1;CXCR4;RAF1;JAK1
Hepatitis C_Homo sapiens_hsa05160	3/133	1.57128e-05	0.00016302	-1.65814	18.3408	STAT1;RAF1;JAK1
Hepatitis B_Homo sapiens_hsa05161	3/146	2.07767e-05	0.000191607	-1.73245	18.6788	STAT1;RAF1;JAK1
Influenza A_Homo sapiens_hsa05164	3/175	3.57071e-05	0.000283444	-1.73629	17.7799	STAT1;RAF1;JAK1
Tuberculosis_Homo sapiens_hsa05152	3/178	3.75648e-05	0.000283444	-1.56066	15.9023	STAT1;RAF1;JAK1
Prolactin signaling pathway_Homo sapiens_hsa04917	2/72	0.00035288	0.002316	-1.60363	12.7479	STAT1;RAF1
B cell receptor signaling pathway_Homo sapiens_hsa04662	2/73	0.000362747	0.002316	-1.5935	12.6234	PTPN6;RAF1
GnRH signaling pathway_Homo sapiens_hsa04912	2/91	0.000563206	0.00333901	-1.5726	11.766	PRKCD;RAF1
AGE-RAGE signaling pathway in diabetic complications_Homo sapiens_hsa04933	2/101	0.000693163	0.00359578	-1.63307	11.8794	STAT1;PRKCD
Estrogen signaling pathway_Homo sapiens_hsa04915	2/99	0.000666115	0.00359578	-1.52981	11.1891	PRKCD;RAF1
Toxoplasmosis_Homo sapiens_hsa05145	2/118	0.000944284	0.0040517	-1.45743	10.1512	STAT1;JAK1
Thyroid hormone signaling pathway_Homo sapiens_hsa04919	2/118	0.000944284	0.0040517	-1.43227	9.97587	STAT1;RAF1
Neurotrophin signaling pathway_Homo sapiens_hsa04722	2/120	0.000976313	0.0040517	-1.40713	9.75384	PRKCD;RAF1
Vascular smooth muscle contraction_Homo sapiens_hsa04270	2/120	0.000976313	0.0040517	-1.3552	9.39389	PRKCD;RAF1
Osteoclast differentiation_Homo sapiens_hsa04380	2/132	0.0011794	0.00451535	-1.34651	9.07917	STAT1;JAK1
Natural killer cell mediated cytotoxicity_Homo sapiens_hsa04650	2/135	0.00123309	0.00451535	-1.31312	8.79558	PTPN6;RAF1
Measles_Homo sapiens_hsa05162	2/136	0.00125124	0.00451535	-1.30313	8.70965	STAT1;JAK1
Signaling pathways regulating pluripotency of stem cells_Homo sapiens_hsa04550	2/142	0.00136287	0.00471325	-1.25509	8.28128	RAF1;JAK1
Herpes simplex infection_Homo sapiens_hsa05168	2/185	0.00229717	0.0076266	-1.20523	7.32309	STAT1;JAK1
Proteoglycans in cancer_Homo sapiens_hsa05205	2/203	0.0027573	0.00880214	-1.36626	8.05205	PTPN6;RAF1
MAPK signaling pathway_Homo sapiens_hsa04010	2/255	0.00431003	0.0131703	-1.33583	7.27604	ARRB2;RAF1
Endocytosis_Homo sapiens_hsa04144	2/259	0.00444301	0.0131703	-1.29895	7.03567	CXCR4;ARRB2
PI3K-Akt signaling pathway_Homo sapiens_hsa04151	2/341	0.007583	0.0217031	-1.34109	6.547	RAF1;JAK1
Primary immunodeficiency_Homo sapiens_hsa05340	1/37	0.0147071	0.0406896	-0.144111	0.608067	PTPRC
Bladder cancer_Homo sapiens_hsa05219	1/41	0.0162856	0.0436035	-0.376788	1.55141	RAF1
Type II diabetes mellitus_Homo sapiens_hsa04930	1/48	0.0190428	0.0478955	-0.448823	1.77782	PRKCD
Intestinal immune network for IgA production_Homo sapiens_hsa04672	1/48	0.0190428	0.0478955	-0.388513	1.53893	CXCR4
Non-small cell lung cancer_Homo sapiens_hsa05223	1/56	0.0221855	0.0495845	-0.653758	2.48972	RAF1
Endometrial cancer_Homo sapiens_hsa05213	1/52	0.0206153	0.0495845	-0.589191	2.28708	RAF1
Acute myeloid leukemia_Homo sapiens_hsa05221	1/57	0.0225778	0.0495845	-0.598737	2.26969	RAF1
Glioma_Homo sapiens_hsa05214	1/65	0.0257106	0.0495845	-0.617629	2.26105	RAF1
VEGF signaling pathway_Homo sapiens_hsa04370	1/61	0.0241453	0.0495845	-0.59806	2.22698	RAF1
Long-term depression_Homo sapiens_hsa04730	1/60	0.0237536	0.0495845	-0.57121	2.13634	RAF1
Colorectal cancer_Homo sapiens_hsa05210	1/62	0.0245368	0.0495845	-0.507903	1.88309	RAF1
Fc epsilon RI signaling pathway_Homo sapiens_hsa04664	1/68	0.0268832	0.0495845	-0.493262	1.78376	RAF1
Long-term potentiation_Homo sapiens_hsa04720	1/66	0.0261016	0.0495845	-0.438314	1.59799	RAF1
Inflammatory bowel disease (IBD)_Homo sapiens_hsa05321	1/65	0.0257106	0.0495845	-0.419045	1.53406	STAT1
Renal cell carcinoma_Homo sapiens_hsa05211	1/66	0.0261016	0.0495845	-0.415569	1.51506	RAF1
Central carbon metabolism in cancer_Homo sapiens_hsa05230	1/67	0.0264924	0.0495845	-0.406617	1.47638	RAF1

## Sheet: all modules
Term	Overlap	P-value	Adjusted P-value	Z-score	Combined Score	Genes
Hepatitis B_Homo sapiens_hsa05161	12/146	5.08419e-14	8.23639e-12	-1.93637	59.2722	PRKCG;CREB1;CDKN1B;YWHAQ;STAT1;SRC;STAT3;AKT1;RAF1;YWHAZ;NFKB1;JAK1
Measles_Homo sapiens_hsa05162	11/136	7.45002e-13	6.03452e-11	-1.83286	51.1832	HSPA8;CDKN1B;STAT1;IFNGR2;STAT3;AKT1;TNFAIP3;FYN;NFKB1;HSPA1A;JAK1
Epstein-Barr virus infection_Homo sapiens_hsa05169	12/202	2.47852e-12	1.3384e-10	-1.89864	50.738	YWHAE;FGR;HSPA8;CDKN1B;YWHAQ;STAT3;AKT1;TNFAIP3;YWHAZ;NFKB1;HSPA1A;JAK1
Pathways in cancer_Homo sapiens_hsa05200	13/397	4.82186e-10	1.7423e-08	-2.0297	43.5425	PRKCG;CDKN1B;STAT1;ZBTB16;STAT3;CXCR4;FOXO1;NFKB1;IGF1R;TPR;AKT1;RAF1;JAK1
Chemokine signaling pathway_Homo sapiens_hsa04062	10/187	5.37747e-10	1.7423e-08	-1.82441	38.9396	FGR;STAT1;SRC;PRKCD;STAT3;AKT1;CXCR4;ARRB2;RAF1;NFKB1
HIF-1 signaling pathway_Homo sapiens_hsa04066	8/103	1.68507e-09	4.54969e-08	-1.70887	34.5216	PRKCG;CDKN1B;IFNGR2;STAT3;AKT1;ENO1;NFKB1;IGF1R
Toxoplasmosis_Homo sapiens_hsa05145	8/118	4.98726e-09	1.15419e-07	-1.76373	33.7162	HSPA8;STAT1;IFNGR2;STAT3;AKT1;NFKB1;HSPA1A;JAK1
Tuberculosis_Homo sapiens_hsa05152	9/178	6.84711e-09	1.38654e-07	-1.63374	30.7135	CEBPB;CREB1;STAT1;SRC;IFNGR2;AKT1;RAF1;NFKB1;JAK1
Prostate cancer_Homo sapiens_hsa05215	7/89	1.71099e-08	3.07978e-07	-1.74348	31.1797	CREB1;CDKN1B;AKT1;RAF1;FOXO1;NFKB1;IGF1R
Proteoglycans in cancer_Homo sapiens_hsa05205	9/203	2.14958e-08	3.44611e-07	-1.78039	31.4335	PRKCG;PPP1CC;SRC;SDC2;STAT3;AKT1;PTPN6;RAF1;IGF1R
Viral carcinogenesis_Homo sapiens_hsa05203	9/205	2.33995e-08	3.44611e-07	-1.72796	30.3612	YWHAE;CDKN1B;CREB1;YWHAQ;SRC;STAT3;YWHAZ;NFKB1;JAK1
Pathogenic Escherichia coli infection_Homo sapiens_hsa05130	6/55	2.61393e-08	3.52881e-07	-1.40293	24.4949	OCLN;YWHAQ;TUBB;NCL;FYN;YWHAZ
Estrogen signaling pathway_Homo sapiens_hsa04915	7/99	3.60237e-08	4.48911e-07	-1.58615	27.1852	HSPA8;CREB1;SRC;PRKCD;AKT1;RAF1;HSPA1A
AGE-RAGE signaling pathway in diabetic complications_Homo sapiens_hsa04933	7/101	4.1405e-08	4.79115e-07	-1.69029	28.7347	CDKN1B;STAT1;PRKCD;STAT3;AKT1;FOXO1;NFKB1
Insulin resistance_Homo sapiens_hsa04931	7/109	7.02617e-08	7.58827e-07	-1.4904	24.5484	PPP1CC;CREB1;PRKCD;STAT3;AKT1;FOXO1;NFKB1
Pancreatic cancer_Homo sapiens_hsa05212	6/66	7.96382e-08	8.06336e-07	-1.45659	23.8091	STAT1;STAT3;AKT1;RAF1;NFKB1;JAK1
Influenza A_Homo sapiens_hsa05164	8/175	1.09118e-07	1.03983e-06	-1.55507	24.9292	HSPA8;STAT1;IFNGR2;AKT1;RAF1;NFKB1;HSPA1A;JAK1
Thyroid hormone signaling pathway_Homo sapiens_hsa04919	7/118	1.21461e-07	1.09315e-06	-1.40543	22.3797	PRKCG;NCOR1;STAT1;SRC;AKT1;RAF1;FOXO1
Prolactin signaling pathway_Homo sapiens_hsa04917	6/72	1.34846e-07	1.14974e-06	-1.36655	21.6176	STAT1;SRC;STAT3;AKT1;RAF1;NFKB1
MAPK signaling pathway_Homo sapiens_hsa04010	9/255	1.51916e-07	1.23052e-06	-1.51405	23.7705	PRKCG;MAP3K2;HSPA8;AKT1;ARRB2;RAF1;NFKB1;HSPA1A;MAP3K5
PI3K-Akt signaling pathway_Homo sapiens_hsa04151	10/341	1.64673e-07	1.27034e-06	-1.54851	24.1866	YWHAE;CDKN1B;CREB1;YWHAQ;AKT1;RAF1;YWHAZ;NFKB1;JAK1;IGF1R
Osteoclast differentiation_Homo sapiens_hsa04380	7/132	2.61848e-07	1.92816e-06	-1.32063	20.0148	CREB1;STAT1;IFNGR2;AKT1;FYN;NFKB1;JAK1
Hepatitis C_Homo sapiens_hsa05160	7/133	2.75682e-07	1.94176e-06	-1.27331	19.2321	OCLN;STAT1;STAT3;AKT1;RAF1;NFKB1;JAK1
Tight junction_Homo sapiens_hsa04530	7/139	3.7228e-07	2.51289e-06	-1.14952	17.0171	PRKCG;TJP1;OCLN;SRC;PRKCD;EPB41L3;AKT1
Gap junction_Homo sapiens_hsa04540	6/88	4.48859e-07	2.90861e-06	-1.08889	15.9158	MAP3K2;PRKCG;TJP1;SRC;TUBB;RAF1
Jak-STAT signaling pathway_Homo sapiens_hsa04630	7/158	8.85432e-07	5.51692e-06	-1.2952	18.0514	STAT1;IFNGR2;STAT3;AKT1;PTPN6;RAF1;JAK1
T cell receptor signaling pathway_Homo sapiens_hsa04660	6/104	1.2061e-06	7.11649e-06	-1.1617	15.8318	PTPRC;AKT1;PTPN6;FYN;RAF1;NFKB1
Acute myeloid leukemia_Homo sapiens_hsa05221	5/57	1.23001e-06	7.11649e-06	-0.928546	12.6361	ZBTB16;STAT3;AKT1;RAF1;NFKB1
TNF signaling pathway_Homo sapiens_hsa04668	6/110	1.67639e-06	9.36464e-06	-1.16077	15.4369	CEBPB;CREB1;AKT1;TNFAIP3;NFKB1;MAP3K5
Endocytosis_Homo sapiens_hsa04144	8/259	2.13142e-06	1.11384e-05	-1.22533	16.0013	USP8;HSPA8;SRC;KIF5B;CXCR4;ARRB2;HSPA1A;IGF1R
Transcriptional misregulation in cancer_Homo sapiens_hsa05202	7/180	2.11835e-06	1.11384e-05	-1.06663	13.9354	CEBPB;NCOR1;CDKN1B;ZBTB16;FOXO1;NFKB1;IGF1R
Longevity regulating pathway - multiple species_Homo sapiens_hsa04213	5/64	2.2003e-06	1.1139e-05	-0.841634	10.9639	HSPA8;AKT1;FOXO1;HSPA1A;IGF1R
Neurotrophin signaling pathway_Homo sapiens_hsa04722	6/120	2.78634e-06	1.32761e-05	-1.03546	13.2443	YWHAE;PRKCD;AKT1;RAF1;NFKB1;MAP3K5
Sphingolipid signaling pathway_Homo sapiens_hsa04071	6/120	2.78634e-06	1.32761e-05	-0.928222	11.8727	PRKCG;AKT1;FYN;RAF1;NFKB1;MAP3K5
Dopaminergic synapse_Homo sapiens_hsa04728	6/129	4.2397e-06	1.90786e-05	-0.959941	11.8754	PRKCG;PPP1CC;CREB1;KIF5B;AKT1;ARRB2
Leishmaniasis_Homo sapiens_hsa05140	5/73	4.23662e-06	1.90786e-05	-0.74881	9.26409	STAT1;IFNGR2;PTPN6;NFKB1;JAK1
Focal adhesion_Homo sapiens_hsa04510	7/202	4.54452e-06	1.9374e-05	-0.991624	12.1985	PRKCG;PPP1CC;SRC;AKT1;FYN;RAF1;IGF1R
Adherens junction_Homo sapiens_hsa04520	5/74	4.5321e-06	1.9374e-05	-0.660299	8.12453	TJP1;SRC;PTPN6;FYN;IGF1R
FoxO signaling pathway_Homo sapiens_hsa04068	6/133	5.05826e-06	2.10113e-05	-0.860516	10.4936	CDKN1B;STAT3;AKT1;RAF1;FOXO1;IGF1R
Spliceosome_Homo sapiens_hsa03040	6/134	5.28177e-06	2.13912e-05	-0.83528	10.1497	HSPA8;TRA2B;MAGOH;EIF4A3;HNRNPU;HSPA1A
Ras signaling pathway_Homo sapiens_hsa04014	7/227	9.7546e-06	3.85426e-05	-0.973958	11.2373	PRKCG;AKT1;RAF1;NFKB1;ETS2;GRIN1;IGF1R
ErbB signaling pathway_Homo sapiens_hsa04012	5/87	1.0058e-05	3.87952e-05	-0.682234	7.85056	PRKCG;CDKN1B;SRC;AKT1;RAF1
Fc gamma R-mediated phagocytosis_Homo sapiens_hsa04666	5/93	1.39331e-05	5.24922e-05	-0.668407	7.47362	PRKCG;PTPRC;PRKCD;AKT1;RAF1
Longevity regulating pathway - mammal_Homo sapiens_hsa04211	5/94	1.46786e-05	5.40438e-05	-0.672901	7.4888	CREB1;AKT1;FOXO1;NFKB1;IGF1R
cAMP signaling pathway_Homo sapiens_hsa04024	6/199	4.97699e-05	0.000175277	-0.781406	7.74225	PPP1CC;CREB1;AKT1;RAF1;NFKB1;GRIN1
VEGF signaling pathway_Homo sapiens_hsa04370	4/61	4.89967e-05	0.000175277	-0.328378	3.25874	PRKCG;SRC;AKT1;RAF1
Oocyte meiosis_Homo sapiens_hsa04114	5/123	5.36818e-05	0.000185031	-0.665044	6.539	YWHAE;PPP1CC;YWHAQ;YWHAZ;IGF1R
Glioma_Homo sapiens_hsa05214	4/65	6.29409e-05	0.00020809	-0.305451	2.95472	PRKCG;AKT1;RAF1;IGF1R
Inflammatory bowel disease (IBD)_Homo sapiens_hsa05321	4/65	6.29409e-05	0.00020809	-0.107829	1.04306	STAT1;IFNGR2;STAT3;NFKB1
Long-term potentiation_Homo sapiens_hsa04720	4/66	6.68361e-05	0.000216549	-0.15425	1.48285	PRKCG;PPP1CC;RAF1;GRIN1
Rap1 signaling pathway_Homo sapiens_hsa04015	6/211	6.88736e-05	0.000218775	-0.704984	6.75603	PRKCG;SRC;AKT1;RAF1;GRIN1;IGF1R
Amphetamine addiction_Homo sapiens_hsa05031	4/67	7.0904e-05	0.000220893	-0.131504	1.25641	PRKCG;PPP1CC;CREB1;GRIN1
Natural killer cell mediated cytotoxicity_Homo sapiens_hsa04650	5/135	8.3555e-05	0.000255395	-0.524953	4.92931	PRKCG;IFNGR2;PTPN6;FYN;RAF1
B cell receptor signaling pathway_Homo sapiens_hsa04662	4/73	9.92033e-05	0.000292199	-0.212817	1.96182	AKT1;PTPN6;RAF1;NFKB1
Chronic myeloid leukemia_Homo sapiens_hsa05220	4/73	9.92033e-05	0.000292199	-0.169292	1.56059	CDKN1B;AKT1;RAF1;NFKB1
Signaling pathways regulating pluripotency of stem cells_Homo sapiens_hsa04550	5/142	0.000106087	0.000306895	-0.456881	4.18103	STAT3;AKT1;RAF1;IGF1R;JAK1
GnRH signaling pathway_Homo sapiens_hsa04912	4/91	0.000232999	0.000662207	-0.297855	2.4914	MAP3K2;SRC;PRKCD;RAF1
Inflammatory mediator regulation of TRP channels_Homo sapiens_hsa04750	4/98	0.000309517	0.000864512	-0.346765	2.80203	PRKCG;PPP1CC;SRC;PRKCD
Herpes simplex infection_Homo sapiens_hsa05168	5/185	0.000363113	0.000997023	-0.394729	3.12657	PPP1CC;STAT1;IFNGR2;NFKB1;JAK1
Cholinergic synapse_Homo sapiens_hsa04725	4/111	0.000496967	0.00134181	-0.376435	2.86353	PRKCG;CREB1;AKT1;FYN
Cocaine addiction_Homo sapiens_hsa05030	3/49	0.000567367	0.00150678	0.89232	-6.66965	CREB1;NFKB1;GRIN1
Vascular smooth muscle contraction_Homo sapiens_hsa04270	4/120	0.000666687	0.00174199	-0.215553	1.57638	PRKCG;PPP1CC;PRKCD;RAF1
Platelet activation_Homo sapiens_hsa04611	4/122	0.000709347	0.00182403	-0.280192	2.03172	PPP1CC;SRC;AKT1;FYN
AMPK signaling pathway_Homo sapiens_hsa04152	4/124	0.000753906	0.00187896	-0.179952	1.2939	CREB1;AKT1;FOXO1;IGF1R
Cell cycle_Homo sapiens_hsa04110	4/124	0.000753906	0.00187896	-0.11529	0.828963	YWHAE;CDKN1B;YWHAQ;YWHAZ
Legionellosis_Homo sapiens_hsa05134	3/55	0.000796586	0.00195526	0.816967	-5.82921	HSPA8;NFKB1;HSPA1A
Non-small cell lung cancer_Homo sapiens_hsa05223	3/56	0.000839699	0.00203032	0.722254	-5.11534	PRKCG;AKT1;RAF1
Long-term depression_Homo sapiens_hsa04730	3/60	0.0010269	0.00244644	0.620078	-4.26689	PRKCG;RAF1;IGF1R
Insulin signaling pathway_Homo sapiens_hsa04910	4/139	0.00115334	0.00270784	-0.100076	0.677024	PPP1CC;AKT1;RAF1;FOXO1
Apoptosis_Homo sapiens_hsa04210	4/140	0.00118434	0.0027409	-0.187732	1.26504	AKT1;RAF1;NFKB1;MAP3K5
Fc epsilon RI signaling pathway_Homo sapiens_hsa04664	3/68	0.00147593	0.00332084	0.466903	-3.04349	AKT1;FYN;RAF1
Epithelial cell signaling in Helicobacter pylori infection_Homo sapiens_hsa05120	3/68	0.00147593	0.00332084	0.638854	-4.16435	TJP1;SRC;NFKB1
HTLV-I infection_Homo sapiens_hsa05166	5/258	0.00161785	0.00354178	-0.119462	0.767739	CREB1;AKT1;NFKB1;ETS2;JAK1
Adipocytokine signaling pathway_Homo sapiens_hsa04920	3/70	0.00160456	0.00354178	0.601114	-3.86811	STAT3;AKT1;NFKB1
Hippo signaling pathway_Homo sapiens_hsa04390	4/153	0.00164229	0.00354735	0.0435714	-0.279365	YWHAE;PPP1CC;YWHAQ;YWHAZ
Melanoma_Homo sapiens_hsa05218	3/71	0.00167142	0.00356277	0.593754	-3.79651	AKT1;RAF1;IGF1R
Oxytocin signaling pathway_Homo sapiens_hsa04921	4/158	0.00184723	0.00388639	0.0152873	-0.0962191	PRKCG;PPP1CC;SRC;RAF1
Antigen processing and presentation_Homo sapiens_hsa04612	3/77	0.00210928	0.00438082	0.726328	-4.4752	HSPA8;CREB1;HSPA1A
cGMP-PKG signaling pathway_Homo sapiens_hsa04022	4/167	0.00225974	0.00463389	0.0853114	-0.51976	PPP1CC;CREB1;AKT1;RAF1
RNA transport_Homo sapiens_hsa03013	4/172	0.0025144	0.00509165	0.0489322	-0.292895	MAGOH;TPR;EIF4A3;SUMO4
Alcoholism_Homo sapiens_hsa05034	4/179	0.00290316	0.0056664	0.15264	-0.891716	PPP1CC;CREB1;RAF1;GRIN1
Small cell lung cancer_Homo sapiens_hsa05222	3/86	0.0028894	0.0056664	0.637624	-3.728	CDKN1B;AKT1;NFKB1
Salmonella infection_Homo sapiens_hsa05132	3/86	0.0028894	0.0056664	0.65706	-3.84164	TJP1;IFNGR2;NFKB1
MicroRNAs in cancer_Homo sapiens_hsa05206	5/297	0.00297974	0.00574663	0.0964714	-0.56107	PRKCG;CDKN1B;STAT3;RAF1;NFKB1
mRNA surveillance pathway_Homo sapiens_hsa03015	3/91	0.00339002	0.00646097	0.617256	-3.51028	PPP1CC;MAGOH;EIF4A3
Circadian entrainment_Homo sapiens_hsa04713	3/95	0.00382647	0.007208	0.55253	-3.07528	PRKCG;CREB1;GRIN1
Progesterone-mediated oocyte maturation_Homo sapiens_hsa04914	3/98	0.00417528	0.00777466	0.465876	-2.55233	AKT1;RAF1;IGF1R
Melanogenesis_Homo sapiens_hsa04916	3/100	0.00441822	0.00813354	0.518578	-2.81174	PRKCG;CREB1;RAF1
Choline metabolism in cancer_Homo sapiens_hsa05231	3/101	0.00454284	0.00817712	0.551233	-2.97346	PRKCG;AKT1;RAF1
Glucagon signaling pathway_Homo sapiens_hsa04922	3/101	0.00454284	0.00817712	0.576558	-3.11007	CREB1;AKT1;FOXO1
Chagas disease (American trypanosomiasis)_Homo sapiens_hsa05142	3/104	0.00492944	0.00877548	0.614398	-3.26401	IFNGR2;AKT1;NFKB1
Toll-like receptor signaling pathway_Homo sapiens_hsa04620	3/106	0.00519788	0.00915279	0.571995	-3.00841	STAT1;AKT1;NFKB1
Prion diseases_Homo sapiens_hsa05020	2/35	0.00594894	0.0103627	3.47072	-17.7859	FYN;HSPA1A
Leukocyte transendothelial migration_Homo sapiens_hsa04670	3/118	0.00699296	0.0120517	0.658168	-3.26639	PRKCG;OCLN;CXCR4
Bladder cancer_Homo sapiens_hsa05219	2/41	0.008095	0.0138041	2.91435	-14.037	SRC;RAF1
Axon guidance_Homo sapiens_hsa04360	3/127	0.00855283	0.0144329	0.664342	-3.16326	CXCR4;FYN;EPHB2
Cell adhesion molecules (CAMs)_Homo sapiens_hsa04514	3/142	0.0115745	0.0193307	0.585228	-2.6095	OCLN;PTPRC;SDC2
Phospholipase D signaling pathway_Homo sapiens_hsa04072	3/144	0.0120181	0.0198667	0.575511	-2.54453	AKT1;FYN;RAF1
Amyotrophic lateral sclerosis (ALS)_Homo sapiens_hsa05014	2/51	0.0123234	0.0201656	2.52863	-11.1165	GRIN1;MAP3K5
Endometrial cancer_Homo sapiens_hsa05213	2/52	0.0127893	0.0207187	2.2431	-9.77801	AKT1;RAF1
Adrenergic signaling in cardiomyocytes_Homo sapiens_hsa04261	3/148	0.0129344	0.0207462	0.638987	-2.77823	PPP1CC;CREB1;AKT1
Non-alcoholic fatty liver disease (NAFLD)_Homo sapiens_hsa04932	3/151	0.0136472	0.0216749	0.645996	-2.77405	AKT1;NFKB1;MAP3K5
NOD-like receptor signaling pathway_Homo sapiens_hsa04621	2/57	0.015232	0.0239571	2.24543	-9.3957	TNFAIP3;NFKB1
mTOR signaling pathway_Homo sapiens_hsa04150	2/60	0.0167861	0.0261476	1.95557	-7.9928	PRKCG;AKT1
Colorectal cancer_Homo sapiens_hsa05210	2/62	0.0178582	0.0275527	2.09249	-8.42289	AKT1;RAF1
Protein processing in endoplasmic reticulum_Homo sapiens_hsa04141	3/169	0.0183897	0.028105	0.692345	-2.76659	HSPA8;HSPA1A;MAP3K5
Shigellosis_Homo sapiens_hsa05131	2/65	0.0195194	0.0295528	2.0883	-8.22026	SRC;NFKB1
Renal cell carcinoma_Homo sapiens_hsa05211	2/66	0.0200871	0.0301307	1.9118	-7.47071	AKT1;RAF1
Central carbon metabolism in cancer_Homo sapiens_hsa05230	2/67	0.0206617	0.0307082	1.83612	-7.12317	AKT1;RAF1
Thyroid hormone synthesis_Homo sapiens_hsa04918	2/71	0.0230277	0.0339135	1.94613	-7.33896	PRKCG;CREB1
Aldosterone synthesis and secretion_Homo sapiens_hsa04925	2/81	0.0294005	0.0429088	1.58907	-5.60423	PRKCG;CREB1
Insulin secretion_Homo sapiens_hsa04911	2/85	0.0321246	0.046466	1.54319	-5.30568	PRKCG;CREB1
Regulation of actin cytoskeleton_Homo sapiens_hsa04810	3/214	0.0337814	0.04843	0.849115	-2.87667	PPP1CC;SRC;RAF1
GABAergic synapse_Homo sapiens_hsa04727	2/88	0.0342306	0.0486434	1.55595	-5.25075	PRKCG;SRC
